# Supplementary material for: Factors associated with pregnancy termination in six sub-Saharan African countries
Source: PLOS Glob Public Health. 2024 May 9;4(5):e0002280. doi: 10.1371/journal.pgph.0002280 (PMC11081391; doi:10.1371/journal.pgph.0002280)
Supplement: S1 Data — (ZIP) [file pgph.0002280.s002.zip]

Archive with 5 entries (5 files):
- Burundi dataset WGT.sav
- Kenya Dataset weighted.sav
- Nigeria data set weighted.sav
- Rwanda dataset weighted.sav
- Tanzania data set weighted.sav
